# Supplementary material for: First-Principles Calculations of Thermoelectric Transport Properties of Quaternary and Ternary Bulk Chalcogenide Crystals
Source: Materials (Basel). 2022 Apr 13;15(8):2843. doi: 10.3390/ma15082843 (PMC9032660; doi:10.3390/ma15082843)
Supplement: Supplementary file 1 [file materials-15-02843-s001.zip]

Archive with 1 entries (1 files):
- materials-1623353-supplementary.pdf
